# Supplementary material for: Effect of Gene Silencing of Translation Initiation Factors eIF(iso)4G and eIF(iso)4E on Sour Cherry Rootstock Resistance to Sharka Disease
Source: Int J Mol Sci. 2022 Dec 26;24(1):360. doi: 10.3390/ijms24010360 (PMC9820581; doi:10.3390/ijms24010360)
Supplement: Supplementary file 1 [file ijms-24-00360-s001.zip]

Archive with 1 entries (1 files):
- ijms-2095113-supplementary.pdf
